# Supplementary material for: The ACE rs1799752 Variant Is Associated with COVID-19 Severity but Is Independent of Serum ACE Activity in Hospitalized and Recovered Patients
Source: Int J Mol Sci. 2023 Apr 21;24(8):7678. doi: 10.3390/ijms24087678 (PMC10142321; doi:10.3390/ijms24087678)
Supplement: Supplementary file 1 [file ijms-24-07678-s001.zip]

Archive with 1 entries (1 files):
- ijms-2330010-supplementary.pdf
